# Supplementary material for: Prevalence and Associated Mortality of Infections by Multidrug-Resistant Organisms in Pediatric Intensive Care Units in Argentina (PREV-AR-P)
Source: Antibiotics (Basel). 2025 May 11;14(5):493. doi: 10.3390/antibiotics14050493 (PMC12108436; doi:10.3390/antibiotics14050493)
Supplement: Supplementary file 1 [file antibiotics-14-00493-s001.zip]

Archive with 1 entries (1 files):
- antibiotics-3580639-supplementary.pdf
